# Supplementary material for: Revisiting Socransky’s Complexes: A Review Suggesting Updated New Bacterial Clusters (GF-MoR Complexes) for Periodontal and Peri-Implant Diseases and Conditions
Source: Microorganisms. 2024 Oct 31;12(11):2214. doi: 10.3390/microorganisms12112214 (PMC11596145; doi:10.3390/microorganisms12112214)
Supplement: Supplementary file 1 [file microorganisms-12-02214-s001.zip]

Archive with 1 entries (1 files):
- microorganisms-3298090-supplementary.pdf
